# Supplementary material for: Morphological and molecular characterization of Cosmocercoides amapari n. sp. (Nematoda: Cosmocercidae), parasitic in hylid frogs from the Brazilian Amazon
Source: Parasitology. 2023 Jan 17;150(3):286–96. doi: 10.1017/S0031182022001767 (PMC10090581; doi:10.1017/S0031182022001767)
Supplement: Supplementary file 1 [file S0031182022001767sup001.xls]

## Sheet: MatrixOutput
NFORMATION Article title:
Morphological and molecular characterization of Cosmocercoides amapari n. sp. (Nematoda: Cosmocercidae), parasitic in hylid frogs from the Brazilian Amazon; Gabriel Lima Rebêlo1, Marcos Roberto Dias-Souza1, Lorena Freitas Souza Tavares-Costa1, Maria Isabel Müller2, Ana Nunes Santos1, Ronald Ferreira Jesus1, Carlos Eduardo Costa-Campos3, Jeannie Nascimento dos Santos1, Francisco Tiago de Vasconcel…	Cosmocerca_sp_MT108305	Cosmocerca_ornata_MT108304	Cosmocerca_simile_MN833303	Cosmocerca_simile_MN833301	Cosmocerca_japonica_LC052766	Cosmocerca_japonica_LC052769	Cosmocerca_japonica_LC052770	Cosmocerca_japonica_LC052767	Cosmocerca_japonica_LC052768	Cosmocerca_japonica_LC052765	Cosmocerca_japonica_LC052764	Cosmocerca_japonica_LC052758	Cosmocerca_japonica_LC052757	Cosmocerca_japonica_LC052760	Cosmocerca_japonica_LC052763	Cosmocerca_japonica_LC052759	Cosmocerca_japonica_LC052756	Cosmocerca_japonica_LC052762	Cosmocerca_japonica_LC052761	Cosmocercoides_amapari_n_sp	Cosmocerca_parva_OP153857	Cosmocerca_parva_OP153858	Cosmocerca_parva_OP153855	Cosmocerca_podicipinus_OP153860	Cosmocerca_podicipinus_OP153864	Cosmocerca_podicipinus_OP153863	Cosmocerca_podicipinus_OP153862	Cosmocerca_podicipinus_OP153861	Cosmocerca_podicipinus_OP153865	Cosmocerca_podicipinus_OP153859	Cosmocerca_albopunctata_OP153856	Cosmocerca_albopunctata_OP153854	Falcaustra_sinensis_MF113223	Cosmocercoides_qingtianensis_MH178305	Cosmocercoides_qingtianensis_MH178304_	Cosmocercoides_qingtianensis_MH178303	Cosmocercoides_qingtianensis_MH032777	Cosmocercoides_qingtianensis_MH032776	Cosmocercoides_qingtianensis_MH032775	Falcaustra_sp_MN729572	Cosmocercoides_pulcher_MH178307	Cosmocercoides_pulcher_MH178308	Cosmocercoides_pulcher_MH178310	Cosmocercoides_pulcher_MH178309	Cosmocercoides_pulcher_MH178306
Cosmocerca_sp_MT108305
Cosmocerca_ornata_MT108304	0.162917
Cosmocerca_simile_MN833303	0.155722	0.143668
Cosmocerca_simile_MN833301	0.155722	0.147529	0.00311527
Cosmocerca_japonica_LC052766	0.175424	0.183163	0.134052	0.137973
Cosmocerca_japonica_LC052769	0.156447	0.136139	0.127119	0.131025	0.101539
Cosmocerca_japonica_LC052770	0.148479	0.147678	0.131025	0.134962	0.0978072	0.0353845
Cosmocerca_japonica_LC052767	0.148479	0.147678	0.131025	0.134962	0.0978072	0.0353845	0
Cosmocerca_japonica_LC052768	0.160778	0.155341	0.138592	0.138592	0.0975596	0.0286775	0.0125471	0.0125471
Cosmocerca_japonica_LC052765	0.132743	0.167294	0.123538	0.123538	0.126827	0.123851	0.0973293	0.0973293	0.105022
Cosmocerca_japonica_LC052764	0.171119	0.162768	0.157695	0.161793	0.14503	0.122468	0.114892	0.114892	0.122247	0.151858
Cosmocerca_japonica_LC052758	0.148038	0.15949	0.161793	0.161793	0.161096	0.137973	0.122468	0.122468	0.13043	0.116129	0.142576
Cosmocerca_japonica_LC052757	0.15177	0.163278	0.141926	0.141926	0.141352	0.118891	0.118891	0.118891	0.126827	0.119677	0.138273	0.0386116
Cosmocerca_japonica_LC052760	0.155944	0.151584	0.142242	0.142242	0.15363	0.119135	0.111559	0.111559	0.119397	0.112312	0.13464	0.0286083	0.0254095
Cosmocerca_japonica_LC052763	0.163723	0.183689	0.162171	0.162171	0.145304	0.134336	0.126554	0.126554	0.130718	0.13135	0.134962	0.0351117	0.0452211	0.031967
Cosmocerca_japonica_LC052759	0.151975	0.16349	0.146242	0.146242	0.137692	0.126827	0.126827	0.126827	0.127119	0.108524	0.138592	0.0385096	0.0352783	0.0254832	0.018937
Cosmocerca_japonica_LC052756	0.159944	0.175686	0.16257	0.16257	0.145597	0.130718	0.130718	0.130718	0.131025	0.116129	0.146593	0.0351873	0.0386116	0.0254832	0.018937	0.0125793
Cosmocerca_japonica_LC052762	0.159944	0.171587	0.154339	0.154339	0.145597	0.126827	0.126827	0.126827	0.127119	0.116129	0.138592	0.0351873	0.031967	0.0189896	0.0125471	0.00625008	0.00625008
Cosmocerca_japonica_LC052761	0.163976	0.171587	0.158437	0.158437	0.149597	0.130718	0.130718	0.130718	0.131025	0.119975	0.142576	0.0385096	0.0352783	0.0222259	0.0157318	0.00940467	0.00940467	0.00311527
Cosmocercoides_amapari_n_sp	0.215459	0.248758	0.250426	0.250426	0.258301	0.248971	0.218526	0.218526	0.231509	0.240757	0.263237	0.273452	0.268287	0.272627	0.277811	0.282197	0.296904	0.287051	0.287051
Cosmocerca_parva_OP153857	0.194213	0.232693	0.196021	0.200294	0.231278	0.217364	0.212959	0.212959	0.230382	0.203374	0.220367	0.237489	0.23334	0.224772	0.246978	0.224772	0.238226	0.233701	0.238226	0.187582
Cosmocerca_parva_OP153858	0.194213	0.232693	0.196021	0.200294	0.231278	0.217364	0.212959	0.212959	0.230382	0.203374	0.220367	0.237489	0.23334	0.224772	0.246978	0.224772	0.238226	0.233701	0.238226	0.187582	0
Cosmocerca_parva_OP153855	0.194213	0.232693	0.196021	0.200294	0.231278	0.217364	0.212959	0.212959	0.230382	0.203374	0.220367	0.237489	0.23334	0.224772	0.246978	0.224772	0.238226	0.233701	0.238226	0.187582	0	0
Cosmocerca_podicipinus_OP153860	0.224772	0.231907	0.216	0.220367	0.208592	0.194935	0.190768	0.190768	0.207379	0.216	0.224451	0.255424	0.236851	0.227758	0.249766	0.232144	0.245538	0.236569	0.241033	0.192092	0.111344	0.111344	0.111344
Cosmocerca_podicipinus_OP153864	0.224772	0.231907	0.216	0.220367	0.208592	0.194935	0.190768	0.190768	0.207379	0.216	0.224451	0.255424	0.236851	0.227758	0.249766	0.232144	0.245538	0.236569	0.241033	0.192092	0.111344	0.111344	0.111344	0
Cosmocerca_podicipinus_OP153863	0.224772	0.231907	0.216	0.220367	0.208592	0.194935	0.190768	0.190768	0.207379	0.216	0.224451	0.255424	0.236851	0.227758	0.249766	0.232144	0.245538	0.236569	0.241033	0.192092	0.111344	0.111344	0.111344	0	0
Cosmocerca_podicipinus_OP153862	0.220367	0.22754	0.211671	0.216	0.212959	0.190768	0.186636	0.186636	0.203124	0.211671	0.220065	0.250795	0.232406	0.22341	0.245241	0.227758	0.241033	0.232144	0.236569	0.187873	0.107612	0.107612	0.107612	0.00311527	0.00311527	0.00311527
Cosmocerca_podicipinus_OP153861	0.216	0.223211	0.207379	0.211671	0.208592	0.186636	0.182538	0.182538	0.198904	0.216	0.215718	0.255424	0.228001	0.227758	0.249766	0.232144	0.245538	0.236569	0.241033	0.192092	0.111344	0.111344	0.111344	0.00625008	0.00625008	0.00625008	0.00311527
Cosmocerca_podicipinus_OP153865	0.220367	0.231907	0.216	0.220367	0.199971	0.194935	0.182538	0.182538	0.198904	0.207379	0.224451	0.246207	0.236851	0.22341	0.245241	0.227758	0.241033	0.232144	0.236569	0.187873	0.103909	0.103909	0.103909	0.00940467	0.00940467	0.00940467	0.0125793	0.0157742
Cosmocerca_podicipinus_OP153859	0.220367	0.231907	0.216	0.220367	0.199971	0.194935	0.182538	0.182538	0.198904	0.207379	0.224451	0.246207	0.236851	0.22341	0.245241	0.227758	0.241033	0.232144	0.236569	0.187873	0.107612	0.107612	0.107612	0.0125793	0.0125793	0.0125793	0.0157742	0.0189896	0.00311527
Cosmocerca_albopunctata_OP153856	0.216306	0.202221	0.182232	0.1782	0.190396	0.19409	0.190008	0.190008	0.19399	0.206388	0.231907	0.231907	0.244971	0.236313	0.241033	0.236313	0.245241	0.245241	0.245241	0.207648	0.175968	0.175968	0.175968	0.191231	0.191231	0.191231	0.195433	0.191231	0.187065	0.187065
Cosmocerca_albopunctata_OP153854	0.225117	0.202221	0.194528	0.190396	0.186297	0.19409	0.190008	0.190008	0.19399	0.210589	0.21892	0.22754	0.240506	0.240757	0.245538	0.240757	0.249766	0.249766	0.249766	0.194935	0.188521	0.188521	0.188521	0.203944	0.203944	0.203944	0.208254	0.203944	0.19967	0.19967	0.00940467
Falcaustra_sinensis_MF113223	0.264381	0.258301	0.292446	0.297421	0.258941	0.258608	0.244971	0.244971	0.262909	0.245241	0.272627	0.254021	0.253735	0.244971	0.253735	0.249475	0.258608	0.249475	0.254021	0.272255	0.207648	0.207648	0.207648	0.174594	0.174594	0.174594	0.170578	0.170578	0.178642	0.178642	0.223882	0.237157
Cosmocercoides_qingtianensis_MH178305	0.211407	0.206713	0.206388	0.206388	0.215718	0.198508	0.194359	0.194359	0.194528	0.223882	0.244725	0.250426	0.232144	0.228001	0.250083	0.236851	0.241335	0.236851	0.236851	0.187065	0.163723	0.163723	0.163723	0.155522	0.155522	0.155522	0.151584	0.147678	0.147678	0.147678	0.156729	0.160778	0.229581
Cosmocercoides_qingtianensis_MH178304	0.211407	0.206713	0.206388	0.206388	0.215718	0.198508	0.194359	0.194359	0.194528	0.223882	0.244725	0.250426	0.232144	0.228001	0.250083	0.236851	0.241335	0.236851	0.236851	0.187065	0.163723	0.163723	0.163723	0.155522	0.155522	0.155522	0.151584	0.147678	0.147678	0.147678	0.156729	0.160778	0.229581	0
Cosmocercoides_qingtianensis_MH178303	0.211407	0.206713	0.206388	0.206388	0.215718	0.198508	0.194359	0.194359	0.194528	0.223882	0.244725	0.250426	0.232144	0.228001	0.250083	0.236851	0.241335	0.236851	0.236851	0.187065	0.163723	0.163723	0.163723	0.155522	0.155522	0.155522	0.151584	0.147678	0.147678	0.147678	0.156729	0.160778	0.229581	0	0
Cosmocercoides_qingtianensis_MH032777	0.211407	0.206713	0.206388	0.206388	0.215718	0.198508	0.194359	0.194359	0.194528	0.223882	0.244725	0.250426	0.232144	0.228001	0.250083	0.236851	0.241335	0.236851	0.236851	0.187065	0.163723	0.163723	0.163723	0.155522	0.155522	0.155522	0.151584	0.147678	0.147678	0.147678	0.156729	0.160778	0.229581	0	0	0
Cosmocercoides_qingtianensis_MH032776	0.211407	0.206713	0.206388	0.206388	0.215718	0.198508	0.194359	0.194359	0.194528	0.223882	0.244725	0.250426	0.232144	0.228001	0.250083	0.236851	0.241335	0.236851	0.236851	0.187065	0.163723	0.163723	0.163723	0.155522	0.155522	0.155522	0.151584	0.147678	0.147678	0.147678	0.156729	0.160778	0.229581	0	0	0	0
Cosmocercoides_qingtianensis_MH032775	0.211407	0.206713	0.206388	0.206388	0.215718	0.198508	0.194359	0.194359	0.194528	0.223882	0.244725	0.250426	0.232144	0.228001	0.250083	0.236851	0.241335	0.236851	0.236851	0.187065	0.163723	0.163723	0.163723	0.155522	0.155522	0.155522	0.151584	0.147678	0.147678	0.147678	0.156729	0.160778	0.229581	0	0	0	0	0
Falcaustra_sp_MH178307	0.236313	0.202354	0.218633	0.222888	0.210758	0.223037	0.214526	0.214526	0.222888	0.239908	0.206026	0.25754	0.244006	0.244147	0.253242	0.239761	0.248571	0.248571	0.248571	0.203648	0.151275	0.151275	0.151275	0.174966	0.174966	0.174966	0.170917	0.166901	0.166901	0.166901	0.151584	0.155522	0.15177	0.155944	0.155944	0.155944	0.155944	0.155944	0.155944
Cosmocercoides_pulcher_MH178307	0.231695	0.190396	0.214526	0.218764	0.227758	0.202111	0.210445	0.210445	0.214526	0.227037	0.252578	0.24921	0.248971	0.239908	0.253036	0.244313	0.253242	0.248758	0.248758	0.190396	0.182724	0.182724	0.182724	0.159119	0.159119	0.159119	0.155182	0.159119	0.159119	0.159119	0.170917	0.174966	0.194213	0.141352	0.141352	0.141352	0.141352	0.141352	0.141352	0.143553
Cosmocercoides_pulcher_MH178308	0.253735	0.211167	0.240281	0.244725	0.259686	0.218764	0.227348	0.227348	0.231509	0.253242	0.275007	0.267237	0.266942	0.25754	0.261865	0.253036	0.262086	0.25754	0.25754	0.219788	0.203374	0.203374	0.203374	0.147529	0.147529	0.147529	0.143668	0.147529	0.155341	0.155341	0.191231	0.203944	0.194359	0.169327	0.169327	0.169327	0.169327	0.169327	0.169327	0.167294	0.0352783
Cosmocercoides_pulcher_MH178310	0.272255	0.215459	0.244725	0.24921	0.249766	0.218764	0.223037	0.223037	0.22718	0.253242	0.293789	0.262608	0.281027	0.262086	0.275691	0.266673	0.275976	0.271303	0.271303	0.233005	0.216306	0.216306	0.216306	0.166901	0.166901	0.166901	0.162917	0.166901	0.174966	0.174966	0.175184	0.187582	0.202692	0.157695	0.157695	0.157695	0.157695	0.157695	0.157695	0.187312	0.0521718	0.0486109
Cosmocercoides_pulcher_MH178309	0.263237	0.211407	0.249475	0.254021	0.254671	0.210445	0.210445	0.210445	0.214526	0.244506	0.284553	0.262909	0.27191	0.253242	0.266673	0.257767	0.266942	0.262333	0.262333	0.220065	0.203648	0.203648	0.203648	0.155182	0.155182	0.155182	0.151275	0.155182	0.163087	0.163087	0.179048	0.191496	0.186049	0.16555	0.16555	0.16555	0.16555	0.16555	0.16555	0.179283	0.038729	0.0286775	0.0221628
Cosmocercoides_pulcher_MH178306	0.263237	0.215718	0.244971	0.249475	0.245538	0.210445	0.21892	0.21892	0.223037	0.244506	0.284553	0.262909	0.262608	0.244313	0.25754	0.248758	0.257767	0.253242	0.253242	0.23334	0.207939	0.207939	0.207939	0.151275	0.151275	0.151275	0.147399	0.151275	0.159119	0.159119	0.183163	0.195716	0.186049	0.161435	0.161435	0.161435	0.161435	0.161435	0.161435	0.175184	0.042096	0.031967	0.0221628	0.00940467

## Sheet: Caption
Table. Estimates of Evolutionary Divergence between Sequences
The number of base substitutions per site from between sequences are shown. Analyses were conducted using the Kimura 2-parameter model [1]. This analysis involved 45 nucleotide sequences. All ambiguous positions were removed for each sequence pair (pairwise deletion option). There were a total of 322 positions in the final dataset. Evolutionary analyses were conducted in MEGA11 [2]
1. Kimura M. (1980). A simple method for estimating evolutionary rate of base substitutions through comparative studies of nucleotide sequences. Journal of Molecular Evolution 16:111-120.
2. Tamura K., Stecher G., and Kumar S. (2021). MEGA 11: Molecular Evolutionary Genetics Analysis Version 11. Molecular Biology and Evolution https://doi.org/10.1093/molbev/msab120.
Disclaimer: Although utmost care has been taken to ensure the correctness of the caption, the caption text is provided "as is" without any warranty of any kind. Authors advise the user to carefully check the caption prior to its use for any purpose and report any errors or problems to the authors immediately (www.megasoftware.net). In no event shall the authors and their employers be liable for a…
